# Supplementary material for: Lovastatin-Induced Mitochondrial Oxidative Stress Leads to the Release of mtDNA to Promote Apoptosis by Activating cGAS-STING Pathway in Human Colorectal Cancer Cells
Source: Antioxidants (Basel). 2024 May 31;13(6):679. doi: 10.3390/antiox13060679 (PMC11200898; doi:10.3390/antiox13060679)
Supplement: Supplementary file 1 [file antioxidants-13-00679-s001.zip]

Archive with 8 entries (8 files):
- Figure S1.tif
- Figure S2.tif
- Figure S3.tif
- Figure S4.tif
- Figure S5.tif
- Supplement figure legends.pdf
- Table S1.xlsx
- Table S2.xlsx
