# Supplementary material for: Lovastatin-Induced Mitochondrial Oxidative Stress Leads to the Release of mtDNA to Promote Apoptosis by Activating cGAS-STING Pathway in Human Colorectal Cancer Cells
Source: Antioxidants (Basel). 2024 May 31;13(6):679. doi: 10.3390/antiox13060679 (PMC11200898; doi:10.3390/antiox13060679)
Supplement: Supplementary file 1 [file antioxidants-13-00679-s001.zip › Table S1.xlsx]

## Sheet: Table S1
Table S1. Oligonucleotides used for cytosolic mtDNA detection
Sequence name	Sequence (5'-3')	NCBI Reference Sequence
Dloop 1-F	TGACCACCATCCTCCGTGAAATC	NC_012920.1
Dloop 1-R	TCACTTTAGCTACCCCCAAGTGTTA
Dloop 2-F	CAAATCCCTTCTCGTCCCCA
Dloop 2-R	TTTCACGGAGGATGGTGGTC
Dloop 3-F	CCTCCCACTCCCATACTACTAA
Dloop 3-R	GTGATGTGAGCCCGTCTAAACA
16S rRNA-F	CACCGCCTGCCCAGTGA
16S rRNA-R	GTACCGCGGCCGTTAAA
ND4-F	AACTACGCAAAGGCCCCAA
ND4-R	TTTATGGCGTCAGCGAAGGG
18S rRNA-F	GTAACCCGTTGAACCCCATT	NC_000021.9
18S rRNA-R	CCATCCAATCGGTAGTAGCG
