# Supplementary material for: Lovastatin-Induced Mitochondrial Oxidative Stress Leads to the Release of mtDNA to Promote Apoptosis by Activating cGAS-STING Pathway in Human Colorectal Cancer Cells
Source: Antioxidants (Basel). 2024 May 31;13(6):679. doi: 10.3390/antiox13060679 (PMC11200898; doi:10.3390/antiox13060679)
Supplement: Supplementary file 1 [file antioxidants-13-00679-s001.zip › Table S2.xlsx]

## Sheet: Table S1
Table S2. Oligonucleotides used for Type I IFNs detection.
Sequence name	Sequence (5'-3')	NCBI Reference Sequence
IFNB1-F	ATGACCAACAAGTGTCTCCTCC	NM_002176.4
IFNB1-R	GGAATCCAAGCAAGTTGTAGCTC
IFIT3-F	CCTGGAATGCTTACGGCAAGCT	NM_001031683.4
IFIT3-R	GAGCATCTGAGAGTCTGCCCAA
ISG15-F	CGCAGATCACCCAGAAGATCG	NM_005101.4
ISG15-R	TTCGTCGCATTTGTCCACCA
IFIT1-F	TTGATGACGATGAAATGCCTGA	NM_001270930.2
IFIT1-R	CAGGTCACCAGACTCCTCAC
TIF-F	GACACAAGTCTCCAGAACGGC	NM_003754.3
TIF-R	TGGTCTCAAAGTCATCGGGAA
